# Supplementary material for: Drinking Water and Biofilm as Sources of Antimicrobial Resistance in Free-Range Organic Broiler Farms
Source: Antibiotics (Basel). 2024 Aug 26;13(9):808. doi: 10.3390/antibiotics13090808 (PMC11429059; doi:10.3390/antibiotics13090808)
Supplement: Supplementary file 1 [file antibiotics-13-00808-s001.zip]

Archive with 8 entries (8 files):
- Figure S1.pptx
- Figure S2.pptx
- Figure S3.pptx
- Figure S4.pptx
- Figure S5.pptx
- Figure S6.pptx
- File S1.pdf
- Table S1.xlsx
