# Supplementary material for: Drinking Water and Biofilm as Sources of Antimicrobial Resistance in Free-Range Organic Broiler Farms
Source: Antibiotics (Basel). 2024 Aug 26;13(9):808. doi: 10.3390/antibiotics13090808 (PMC11429059; doi:10.3390/antibiotics13090808)
Supplement: Supplementary file 1 [file antibiotics-13-00808-s001.zip › Table S1.xlsx]

## Sheet: Foglio1
List of primers used in qPCR assays for the detection of the selected ARGs.
Name	Sequence (5'-->3')	Annealing temperature	Target gene	Reference	Refernce strain
mcr1-qf	AAAGACGCGGTACAAGCAAC	60°C	mcr-1	(Li et al., 2017)	E. coli 412016126
mcr1-qr	GCTGAACATACACGGCACAG
mcr2-qf	CGACCAAGCCGAGTCTAAGG	60°C	mcr-2	(Li et al., 2017)	E. coli KP37
mcr2-qr	CAACTGCGACCAACACACTT
mcr3-qf	ACCTCCAGCGTGAGATTGTTCCA	60°C	mcr-3	(Li et al., 2017)	E. coli 2013-SQ352
mcr3-qr	GCGGTTTCACCAACGACCAGAA
mcr4-qf	AGAATGCCAGTCGTAACCCG	60°C	mcr-4	(Tolosi et al., 2020)	E. coli DH5a
mcr4-qr	GCGAGGATCATAGTCTGCCC
mcr5-qf	CTGTGGCCAGTCATGGATGT	60°C	mcr-5	(Tolosi et al., 2020)	Salmonella Paratyphi B 13-SA01718
mcr5-qr	CGAATGCCCGAGATGACGTA
ermAF	CCTTCTCAACGATAAGATAGC	56°C	ermA	(Beukers et al., 2018)	S .aureus 1206::Tn554 ermA
ermAR	ATGGAGGCTTATGTCAAGTG
ermB1	CCGAACACTAGGGTTGCTC	56°C	ermB	(Di Cesare et al., 2013)	E. faecalis JH2-2::Tn1545
ermB2	ATCTGGAACATCTGTGGTATG
blaTEM1F	CATTTTCGTGTCGCCCTTAT	56°C	blaTEM-1	(Wang et al., 2015)	E.coli 31 Holland
blaTEM1R	GGGCGAAAACTCTCAAGGAT
blaSHVF	CGCTTTCCCATGATGAGCACCTTT	60°C	blaSHV	(Beukers et al., 2018)	S. Keurmassar DAK 2
blaSHVR	TCCTGCTGGCGATAGTGGATCTTT
RTCTX-M-F	CTATGGCACCACCAACGATA	58°C	blaCTX-M-1	(Marti et al., 2013)	E. coli O 149 77-30108-11
RTCTX-M-R	ACGGCTTTCTGCCTTAGGTT
FW3_CMY-2_Lahey	AGACGTTTAACGGCGTGTTG	58°C	blaCMY-2	(Schmidt et al., 2015)	S. Heidelberg 5-12893-1
RV4_CMY-2_Lahey	TAAGTGCAGCAGGCGGATAC
blaOXA1F	TATCTACAGCAGCGCCAGTG	56°C	blaOXA-1	(Wang et al., 2015)	E. coli 53/RGN238
blaOXA1R	CGCATCAAATGCCATAAGTG
OXA-rtF	AGGCACGTATGAGCAAGATG	56°C	blaOXA-48	(Subirats et al., 2017)	E. coli MSC234 (pMSC122)
OXA-rtR	TGGCTTGTTTGACAATACGC
VIM-F	GTTTGGTCGCATATCGCAAC	58°C	blaVIM-2	(Poirel et al., 2011)	E. coli MSC231 (pMSC119)
VIM-R	AATGCGCAGCACCAGGATAG
Ndm-rtF	GATTGCGACTTATGCCAATG	56°C	blaNDM	(Subirats et al., 2017)	E. coli MSC229 (pMSC116)
Ndm-rtR	TCGATCCCAACGGTGATATT
qnrAm-F	AGAGGATTTCTCACGCCAGG	56°C	qnrA	(Cattoir et al., 2007)	E. cloacae 03-577
qnrAm-R	TGCCAGGCACAGATCTTGAC
qnrBF	GATCGTGAAAGCCAGAAAGG	56°C	qnrB	(Liu et al., 2012)	K. pneumoniae Kp15
qnrBF	ACGATGCCTGGTAGTTGTCC
qnrSm-F	GCAAGTTCATTGAACAGGGT	60°C	qnrS	(Cattoir et al., 2007)	E. coli pHC19
qnrSm-F	TCTAAACCGTCGAGTTCGGCG
oqxAF	CTCGGCGCGATGATGCT	60°C	oqxA	(Kim et al., 2009)	E. coli 396 pOLA52
oqxAR	CCACTCTTCACGGGAGACGA
oqxBKF	TCCTGATCTCCATTAACGCCCA	60°C	oqxB	(Kim et al., 2009)	E. coli 396 pOLA52
oqxBKR	ACCGGAACCCATCTCGATGC
16S-qF	TCCTACGGGAGGCAGCAGT	60°C	16S	(Nadkarni et al., 2002)	NA
16S-qR	GGACTACCAGGGTATCTAATCCTGTT
